# Supplementary material for: Enhanced Thermal Conductivity of Polyamide-Based Nanocomposites Containing Graphene Oxide Sheets Decorated with Compatible Polymer Brushes
Source: Materials (Basel). 2021 Feb 5;14(4):751. doi: 10.3390/ma14040751 (PMC7914667; doi:10.3390/ma14040751)
Supplement: Supplementary file 1 [file materials-14-00751-s001.zip]

Archive with 1 entries (1 files):
- materials-1062926-supplementary.pdf
